# Supplementary material for: ZLN005 Alleviates In Vivo and In Vitro Renal Fibrosis via PGC-1α-Mediated Mitochondrial Homeostasis
Source: Pharmaceuticals (Basel). 2022 Mar 31;15(4):434. doi: 10.3390/ph15040434 (PMC9025854; doi:10.3390/ph15040434)
Supplement: Supplementary file 1 [file pharmaceuticals-15-00434-s001.zip]

Archive with 1 entries (1 files):
- pharmaceuticals-1629269-supplementary.pdf
